# Supplementary material for: Brown trout (Salmo trutta) originating from warmer streams in Iceland exhibit increased energetic efficiency
Source: Commun Biol. 2026 Mar 31;9:710. doi: 10.1038/s42003-026-09911-5 (PMC13201538; doi:10.1038/s42003-026-09911-5)
Supplement: Supplementary file 4 — Supplementary Data [file 42003_2026_9911_MOESM4_ESM.xlsx]

## Sheet: Fig. 2a
x	y	stream
19.0077	-0.921703	5
19.2574	-0.0482598	5
18.9266	-0.243551	5
18.8694	-0.386522	5
19.0994	-0.264243	5
18.9134	-0.670273	12
18.9983	-0.709858	12
18.9355	-0.172212	12
18.9025	-0.877383	12
7.37775	-1.27542	12
7.5476	-0.926089	12
8.69924	-1.45428	1
7.61789	-1.51292	1
7.80925	-0.959231	1
7.51962	-1.18657	1
12.8529	-0.727525	12
12.5359	-1.01581	12
13.1335	-0.686684	12
13.0152	-0.587797	12
12.922	-1.87752	12
12.8839	-0.0756342	5
12.9122	-1.29098	5
12.8058	-1.22388	5
13.6138	-1.57516	5
10.0212	-0.0310742	5
12.1359	-0.223411	5
10.0111	-0.995556	5
9.48862	-0.36195	1
15.1144	-0.363029	1
9.38567	-0.260026	1
8.58627	-0.914198	1
16.3371	-0.61495	12
12.5664	-0.534912	12
13.2597	-0.434208	12
13.8692	-0.730387	12
13.1445	-0.56293	12
11.9719	-0.553288	12
12.9707	-0.87417	12
12.9792	-1.16959	12
15.181	0.0433899	12
4.65639	-1.29364	12
4.92161	-0.392308	12
4.86058	-2.21479	12
5.04686	-1.38011	12
4.83957	-1.30231	12
4.98534	-1.64704	1
4.89099	-1.50655	1
4.90855	-1.19253	1
4.74165	-1.25096	1
6.44566	-1.41908	5
6.55983	-1.57633	5
6.59415	-1.66332	5
6.50802	-1.28583	12
6.95381	-1.49617	12
6.89817	-2.02867	12
6.88281	-1.31624	12
6.46579	-1.1707	5
16.469	-0.695741	12
16.4353	-0.421386	12
16.5685	-1.19999	12
16.3791	-1.19565	12
16.3156	-1.07264	1
16.5305	-0.716193	1
16.277	-1.16391	1
16.2801	-0.92834	1
16.4338	-0.626992	12
11.5496	-1.54735	12
11.4384	-1.38959	12
11.4199	-1.53827	12
11.5683	-1.57539	5
11.5504	-1.60134	5
11.6253	-1.6152	5
11.6411	-0.537551	5
11.6807	-0.444859	5
11.423	-1.96541	12
11.3328	-1.38948	12
19.4456	-0.441738	12
19.5022	-1.00113	12
19.6757	-0.996587	12
19.5502	-1.04474	1
19.5725	-0.939789	1
14.6757	-1.06148	1
19.4952	-0.257725	1
19.6125	-0.431814	1
19.6969	-1.06178	12
19.605	-0.779146	12

## Sheet: Fig. 2b
x	y	stream
2.89293	0.922001	5
3.25224	2.06987	5
3.16648	1.82269	5
3.20968	1.71709	5
3.66525	2.19166	5
3.5531	1.7054	12
1.43521	-0.029855	12
2.03816	0.992478	12
1.73452	0.046467	12
1.97337	0.442052	12
1.62585	0.504603	12
3.45622	1.37581	1
2.96377	0.982443	1
3.07812	1.61707	1
2.94035	1.29544	1
2.72065	1.29428	12
3.05561	1.29013	12
2.84474	1.41954	12
1.14547	0.167525	12
1.69875	-0.675456	12
3.05561	2.21205	5
3.49536	1.34642	5
2.39933	0.543777	5
3.41655	0.962647	5
3.03292	2.38997	5
3.77326	2.6767	5
3.03292	1.42602	5
2.53754	1.69199	1
3.94482	2.51887	1
3.12264	2.26671	1
4.02695	2.37779	1
1.62585	0.352157	12
1.83929	0.79804	12
2.94035	1.74177	12
3.25224	1.6629	12
3.05561	1.71112	12
1.69875	0.698698	12
1.31455	0.0185081	12
2.22434	0.44923	12
1.55108	1.01015	12
2.987	1.38301	12
2.96377	2.25107	12
3.07812	0.5233	12
1.43521	0.0355812	12
2.16359	0.706574	12
2.72065	0.798643	1
3.07812	1.22986	1
3.10046	1.56074	1
3.16648	1.56429	1
2.94035	1.12158	5
3.14464	1.12123	5
3.20968	1.0843	5
1.76986	0.316638	12
1.66253	-0.0038213	12
3.07812	0.597254	12
1.66253	0.179987	12
3.7017	1.97689	5
1.43521	0.112377	12
3.14464	1.75365	12
1.66253	-0.215416	12
1.73452	-0.143896	12
3.07812	1.05539	1
2.56441	0.990595	1
2.94035	0.856067	1
2.91674	1.07262	1
1.80478	0.478075	12
2.79574	0.60302	12
3.25224	1.13124	12
2.96377	0.753149	12
2.94035	0.68948	5
2.987	0.701741	5
2.4275	0.237079	5
3.8944	2.48541	5
2.31315	1.31317	5
3.03292	0.381072	12
3.25224	1.13695	12
3.03292	1.49181	12
3.12264	1.00124	12
3.16648	1.03212	12
3.8774	1.558	1
3.94482	1.71567	1
2.00595	0.294639	1
3.16648	1.78001	1
2.48304	1.05423	1
3.20968	1.00036	12
1.10163	-0.395958	12

## Sheet: Fig. 3a
x	y	stream
9.89311	0.108869	12
9.89311	0.037622	12
9.89311	0.0738797	12
9.89311	0	12
9.89311	0	12
9.89311	0.0738797	1
9.89311	0	1
9.89311	0.108869	1
9.89311	0.0738797	5
5.88959	0	5
5.88959	0	5
5.88959	0.247494	1
5.88959	0.0457397	1
5.88959	0	1
5.88959	0.210269	12
5.88959	0.0457397	12
5.88959	0	12
5.88959	0.131384	12
5.88959	0	12
18.92	0.123275	5
18.92	0.299997	5
18.92	0.123275	5
18.92	0	12
18.92	0.0428025	12
18.92	0	12
18.92	0.233007	12
18.92	0.123275	12
18.92	0.123275	1
18.92	0.083848	1
11.5198	0	5
11.5198	0	5
11.5198	0.0449514	5
11.5198	0.0879688	5
11.5198	0	5
11.5198	0.0879688	12
11.5198	0	12
11.5198	0.0879688	12
11.5198	0.0879688	12
11.5198	0.129212	12
4.86742	0.098602	5
4.86742	0.0505158	5
4.86742	0	5
4.86742	0	1
4.86742	0	1
4.86742	0	12
4.86742	0	12
4.86742	0.0505158	12
4.86742	0	12
4.86742	0.0505158	12
17.4706	0	5
17.4706	0	5
17.4706	0	12
17.4706	0	12
17.4706	0	12
17.4706	0	12
17.4706	0.0346856	12
17.4706	0.248697	1
17.4706	0.220788	1
17.4706	0.220788	1
10.2444	0.0428331	12
10.2444	0.123359	5
10.2444	0	12
10.2444	0	5
10.2444	0.0839066	1
10.2444	0.161315	1
10.2444	0	1
10.2444	0	12
10.2444	0.0428331	12
10.2444	0.0428331	12
10.1346	0.0865092	12
10.1346	0	12
10.1346	0.161315	1
10.1346	0.0865092	1
10.1346	0.0865092	5
10.1346	0.0865092	5
10.1346	0.0865092	5
10.1346	0.0441898	12
10.1346	0.0865092	12
10.1346	0.0865092	12

## Sheet: Fig. 3b
x	y	stream
9.89311	0.324535	12
9.89311	0.524785	12
9.89311	0.4044	12
9.89311	0.569155	12
9.89311	0.50184	12
9.89311	0.237733	1
9.89311	0.237733	1
9.89311	0.267512	5
9.89311	0.50184	5
9.89311	0.142675	5
5.88959	0.383914	5
5.88959	0.503938	5
5.88959	0.247494	5
5.88959	0.283383	1
5.88959	0.503938	1
5.88959	0.503938	12
5.88959	0.660643	12
5.88959	0.585357	12
5.88959	0.585357	12
5.88959	0.531821	12
18.92	0.362779	5
18.92	0.421851	5
18.92	0.504391	12
18.92	0.530457	12
18.92	0.60481	12
18.92	0.530457	12
18.92	0.504391	12
18.92	0.580634	1
18.92	0.530457	1
18.92	0.55586	1
10.0516	0.377797	5
10.0516	0.168583	5
10.0516	0	5
10.0516	0.5239	5
10.0516	0.408775	12
10.0516	0.243291	12
10.0516	0.550723	12
10.0516	0.550723	12
11.5198	0.524524	1
11.5198	0.627842	1
11.5198	0.627842	1
11.5198	0.551372	1
11.5198	0.627842	1
11.5198	0.439367	12
11.5198	0.346276	12
11.5198	0.551372	12
11.5198	0.577517	12
11.5198	0.551372	12
4.86742	0.098602	5
4.86742	0	5
4.86742	0.309464	12
4.86742	0.603778	12
4.86742	0.483513	12
4.86742	0.545452	12
4.86742	0.603778	12
4.86742	0.451043	1
4.86742	0.188348	1
4.86742	0.382757	1
17.4706	0.382757	5
17.4706	0.451043	5
17.4706	0.491823	5
17.4706	0.424883	12
17.4706	0.447698	12
17.4706	0.424883	12
17.4706	0.470004	12
17.4706	0.491823	12
17.4706	0.424883	1
17.4706	0.491823	1
10.2444	0.530757	12
10.2444	0.161315	5
10.2444	0.530757	12
10.2444	0.123359	5
10.2444	0.530757	12
10.2444	0.233159	5
10.2444	0.580956	1
10.2444	0.332086	1
10.2444	0.530757	12
10.2444	0.556171	12
10.1346	0.56989	12
10.1346	0.403455	12
10.1346	0.619734	12
10.1346	0.595122	1
10.1346	0.490131	1
10.1346	0.403455	1
10.1346	0.166127	5
10.1346	0.643754	5
10.1346	0.544004	12
10.1346	0.23987	12

## Sheet: Fig. 4a
x	y	stream
19.0077	2.70852	5
19.2574	1.56517	5
18.9266	1.80633	5
18.8694	1.91086	5
19.0994	1.44054	5
18.9134	0.775216	12
18.9983	2.50627	12
18.9355	1.48704	12
18.9025	2.43468	12
7.37775	2.62915	12
7.5476	2.55761	12
8.69924	1.8466	1
7.61789	2.15	1
7.80925	1.53253	1
7.51962	1.82797	1
12.8529	1.49157	12
12.5359	1.51199	12
13.1335	1.35194	12
13.0152	2.61	12
12.922	3.45776	12
12.8839	1.24565	5
12.9122	2.11244	5
12.8058	2.91069	5
13.6138	2.52365	5
10.0212	0.92299	5
12.1359	0.748616	5
10.0111	1.88631	5
9.48862	1.58671	1
15.1144	1.01819	1
9.38567	1.00504	1
8.58627	0.835959	1
16.3371	2.25687	12
12.5664	2.00251	12
13.2597	1.02324	12
13.8692	1.07099	12
13.1445	1.05979	12
11.9719	2.13244	12
12.9707	2.7613	12
12.9792	2.33014	12
15.181	1.65714	12
4.65639	1.83351	12
4.92161	0.951186	12
4.86058	2.68224	12
5.04686	3.15995	12
4.83957	2.50009	12
4.98534	2.02096	1
4.89099	1.57492	1
4.90855	1.24681	1
4.74165	1.21631	1
6.44566	1.8917	5
6.55983	1.90485	5
6.59415	1.94557	5
6.50802	2.80076	12
6.95381	3.09751	12
6.89817	2.49939	12
6.88281	2.91747	12
6.46579	1.03866	5
16.469	2.49003	12
16.4353	0.850441	12
16.5685	2.81283	12
16.3791	2.75081	12
16.3156	2.5157	1
16.5305	2.58604	1
16.277	2.71401	1
16.2801	2.49754	1
16.4338	2.12609	12
11.5496	2.24992	12
11.4384	1.72744	12
11.4199	2.10649	12
11.5683	2.70892	5
11.5504	2.69578	5
11.6253	3.16413	5
11.6411	0.91657	5
11.6807	2.09074	5
11.423	2.47841	12
11.3328	1.7272	12
19.4456	0.962522	12
19.5022	1.4503	12
19.6757	1.41087	12
19.5502	2.08214	1
19.5725	1.92485	1
14.6757	3.2286	1
19.4952	1.85919	1
19.6125	2.58698	1
19.6969	1.44159	12
19.605	2.84243	12

## Sheet: Fig. 4b
x	y	stream
19.0077	4.80386	5
19.2574	3.65741	5
18.9266	3.9027	5
18.8694	4.00796	5
19.0994	3.53473	5
18.9134	3.95244	12
18.9983	5.68323	12
18.9355	4.6642	12
18.9025	5.61194	12
7.37775	5.84448	12
7.5476	5.77235	12
8.69924	4.26158	1
7.61789	4.64114	1
7.80925	4.00904	1
7.51962	4.32683	1
12.8529	4.68844	12
12.5359	4.70991	12
13.1335	4.54788	12
13.0152	5.80634	12
12.922	6.65441	12
12.8839	3.46939	5
12.9122	4.33527	5
12.8058	5.13696	5
13.6138	4.72518	5
10.0212	3.26284	5
12.1359	2.99784	5
10.0111	4.22667	5
9.48862	3.95479	1
15.1144	3.18108	1
9.38567	3.37887	1
8.58627	3.2582	1
16.3371	5.44235	12
12.5664	5.20034	12
13.2597	4.21878	12
13.8692	4.26451	12
13.1445	4.2557	12
11.9719	5.33224	12
12.9707	5.95779	12
12.9792	5.5266	12
15.181	4.84638	12
4.65639	5.05826	12
4.92161	4.17501	12
4.86058	5.90627	12
5.04686	6.38333	12
4.83957	5.7242	12
4.98534	4.78614	1
4.89099	4.35338	1
4.90855	4.02278	1
4.74165	4.01648	1
6.44566	4.4857	5
6.55983	4.4877	5
6.59415	4.52513	5
6.50802	6.01907	12
6.95381	6.31429	12
6.89817	5.71636	12
6.88281	6.1345	12
6.46579	3.63068	5
16.469	5.67508	12
16.4353	4.03561	12
16.5685	5.99756	12
16.3791	5.93616	12
16.3156	4.65334	1
16.5305	4.71963	1
16.277	4.85239	1
16.2801	4.63586	1
16.4338	5.31127	12
11.5496	5.45112	12
11.4384	4.92902	12
11.4199	5.30813	12
11.5683	4.97955	5
11.5504	4.96711	5
11.6253	5.43251	5
11.6411	3.18434	5
11.6807	4.35697	5
11.423	5.68003	12
11.3328	4.92913	12
19.4456	4.13806	12
19.5022	4.62566	12
19.6757	4.58568	12
19.5502	4.17092	1
19.5725	4.01337	1
14.6757	5.4019	1
19.4952	3.94861	1
19.6125	4.67503	1
19.6969	4.61633	12
19.605	6.01746	12

## Sheet: Fig. 5a
x	y	stream
0.168541	-1.50713	1
-1.77178	-1.33433	1
0.536929	0.26142	1
-1.04171	-1.56687	1
-0.923657	-0.773895	1
1.64915	0.00643193	1
1.52281	-0.232812	1
2.07607	-0.716837	1
0.749494	-1.12118	1
0.685752	0.333547	1
1.33819	1.05669	1
2.01247	0.579471	1
1.39369	-0.265727	1
0.658988	-0.612144	1
1.34559	-0.795146	1
1.5156	1.4551	5
0.999702	1.30094	5
0.225978	2.82275	5
3.11609	0.0894556	5
1.40972	-0.339999	5
0.671571	-0.612425	5
1.39647	-0.893832	5
0.987895	1.01259	5
-1.44154	-1.55919	12
-0.44607	0.42549	12
-0.433876	-0.316101	12
-0.850653	0.540876	12
-2.40275	1.3626	12
-0.0653212	0.901901	12
-1.53016	0.93398	12
-1.083	-0.0503666	12
0.353138	-0.386267	12
0.0627461	-0.964968	12
-3.28556	-0.325582	12
-0.920656	-0.330929	12
0.730623	0.275749	12
0.171304	0.0992713	12
-1.03801	2.21912	12
-2.21493	1.30521	12
-0.0870158	-0.44799	12
0.119631	-1.29399	12
-0.812467	1.01112	12
-0.659071	0.0566433	12
-1.65724	0.686001	12
-1.22467	-2.40436	12
-1.11483	0.599964	12
-0.89315	-0.484268	12

## Sheet: Fig. 5b
x	y	population
-4.18068	0.000494227	warm
-4.16718	0.000549644	warm
-4.15368	0.000610374	warm
-4.14018	0.000678684	warm
-4.12668	0.000752313	warm
-4.11318	0.000831389	warm
-4.09969	0.00092112	warm
-4.08619	0.00101761	warm
-4.07269	0.00112096	warm
-4.05919	0.00123563	warm
-4.04569	0.00136035	warm
-4.03219	0.00149354	warm
-4.01869	0.00163833	warm
-4.00519	0.00179732	warm
-3.9917	0.00196658	warm
-3.9782	0.00214716	warm
-3.9647	0.00234704	warm
-3.9512	0.00255912	warm
-3.9377	0.00278359	warm
-3.9242	0.00302938	warm
-3.9107	0.00329136	warm
-3.89721	0.00356772	warm
-3.88371	0.0038649	warm
-3.87021	0.0041839	warm
-3.85671	0.00451925	warm
-3.84321	0.00487401	warm
-3.82971	0.00525687	warm
-3.81621	0.00565785	warm
-3.80272	0.00607712	warm
-3.78922	0.0065287	warm
-3.77572	0.00700108	warm
-3.76222	0.00749314	warm
-3.74872	0.00801483	warm
-3.73522	0.00856296	warm
-3.72172	0.00913166	warm
-3.70823	0.00972625	warm
-3.69473	0.0103525	warm
-3.68123	0.0109996	warm
-3.66773	0.0116679	warm
-3.65423	0.0123723	warm
-3.64073	0.0130968	warm
-3.62723	0.0138415	warm
-3.61374	0.0146168	warm
-3.60024	0.0154149	warm
-3.58674	0.0162314	warm
-3.57324	0.0170717	warm
-3.55974	0.0179359	warm
-3.54624	0.0188158	warm
-3.53274	0.0197126	warm
-3.51925	0.020632	warm
-3.50575	0.0215634	warm
-3.49225	0.0225063	warm
-3.47875	0.0234653	warm
-3.46525	0.0244328	warm
-3.45175	0.025407	warm
-3.43825	0.0263885	warm
-3.42476	0.0273736	warm
-3.41126	0.0283599	warm
-3.39776	0.0293462	warm
-3.38426	0.0303282	warm
-3.37076	0.0313053	warm
-3.35726	0.0322767	warm
-3.34376	0.0332337	warm
-3.33026	0.0341792	warm
-3.31677	0.0351129	warm
-3.30327	0.0360255	warm
-3.28977	0.0369171	warm
-3.27627	0.0377909	warm
-3.26277	0.0386401	warm
-3.24927	0.0394572	warm
-3.23577	0.0402511	warm
-3.22228	0.0410199	warm
-3.20878	0.0417445	warm
-3.19528	0.0424417	warm
-3.18178	0.0431113	warm
-3.16828	0.0437348	warm
-3.15478	0.0443234	warm
-3.14128	0.0448818	warm
-3.12779	0.0453986	warm
-3.11429	0.0458723	warm
-3.10079	0.0463154	warm
-3.08729	0.0467237	warm
-3.07379	0.0470833	warm
-3.06029	0.0474138	warm
-3.04679	0.0477156	warm
-3.0333	0.0479714	warm
-3.0198	0.0481997	warm
-3.0063	0.0484033	warm
-2.9928	0.0485735	warm
-2.9793	0.0487173	warm
-2.9658	0.0488427	warm
-2.9523	0.0489475	warm
-2.93881	0.0490318	warm
-2.92531	0.0491059	warm
-2.91181	0.0491709	warm
-2.89831	0.0492272	warm
-2.88481	0.0492832	warm
-2.87131	0.0493401	warm
-2.85781	0.049404	warm
-2.84432	0.0494798	warm
-2.83082	0.0495676	warm
-2.81732	0.049675	warm
-2.80382	0.049812	warm
-2.79032	0.0499729	warm
-2.77682	0.0501616	warm
-2.76332	0.0504028	warm
-2.74983	0.0506801	warm
-2.73633	0.0509947	warm
-2.72283	0.0513775	warm
-2.70933	0.0518142	warm
-2.69583	0.0522999	warm
-2.68233	0.0528588	warm
-2.66883	0.053496	warm
-2.65534	0.0541932	warm
-2.64184	0.0549629	warm
-2.62834	0.0558387	warm
-2.61484	0.0567843	warm
-2.60134	0.0578007	warm
-2.58784	0.0589447	warm
-2.57434	0.0601712	warm
-2.56084	0.0614766	warm
-2.54735	0.0629031	warm
-2.53385	0.0644378	warm
-2.52035	0.0660582	warm
-2.50685	0.0677882	warm
-2.49335	0.0696533	warm
-2.47985	0.0716092	warm
-2.46635	0.0736592	warm
-2.45286	0.0758713	warm
-2.43936	0.0781777	warm
-2.42586	0.0805788	warm
-2.41236	0.0831303	warm
-2.39886	0.0857971	warm
-2.38536	0.0885604	warm
-2.37186	0.0914541	warm
-2.35837	0.0944861	warm
-2.34487	0.0976151	warm
-2.33137	0.100853	warm
-2.31787	0.10425	warm
-2.30437	0.107743	warm
-2.29087	0.111333	warm
-2.27737	0.11508	warm
-2.26388	0.118932	warm
-2.25038	0.122877	warm
-2.23688	0.126955	warm
-2.22338	0.131155	warm
-2.20988	0.135444	warm
-2.19638	0.13984	warm
-2.18288	0.144371	warm
-2.16939	0.148986	warm
-2.15589	0.153685	warm
-2.14239	0.158524	warm
-2.12889	0.163443	warm
-2.11539	0.168437	warm
-2.10189	0.173542	warm
-2.08839	0.178733	warm
-2.0749	0.183991	warm
-2.0614	0.189331	warm
-2.0479	0.194758	warm
-2.0344	0.20024	warm
-2.0209	0.205778	warm
-2.0074	0.211397	warm
-1.9939	0.217056	warm
-1.98041	0.222755	warm
-1.96691	0.228507	warm
-1.95341	0.234289	warm
-1.93991	0.240093	warm
-1.92641	0.245923	warm
-1.91291	0.251766	warm
-1.89941	0.257613	warm
-1.88592	0.263462	warm
-1.87242	0.269298	warm
-1.85892	0.275119	warm
-1.84542	0.280922	warm
-1.83192	0.286682	warm
-1.81842	0.292403	warm
-1.80492	0.298087	warm
-1.79142	0.303705	warm
-1.77793	0.309253	warm
-1.76443	0.314743	warm
-1.75093	0.320155	warm
-1.73743	0.325458	warm
-1.72393	0.330683	warm
-1.71043	0.335828	warm
-1.69693	0.34082	warm
-1.68344	0.345717	warm
-1.66994	0.350518	warm
-1.65644	0.355162	warm
-1.64294	0.359676	warm
-1.62944	0.36408	warm
-1.61594	0.368337	warm
-1.60244	0.372426	warm
-1.58895	0.376397	warm
-1.57545	0.380237	warm
-1.56195	0.383874	warm
-1.54845	0.387388	warm
-1.53495	0.390779	warm
-1.52145	0.393969	warm
-1.50795	0.397021	warm
-1.49446	0.39995	warm
-1.48096	0.40271	warm
-1.46746	0.405309	warm
-1.45396	0.407791	warm
-1.44046	0.410137	warm
-1.42696	0.412307	warm
-1.41346	0.41437	warm
-1.39997	0.416327	warm
-1.38647	0.418109	warm
-1.37297	0.419791	warm
-1.35947	0.42138	warm
-1.34597	0.422834	warm
-1.33247	0.424182	warm
-1.31897	0.425449	warm
-1.30548	0.426617	warm
-1.29198	0.427678	warm
-1.27848	0.428671	warm
-1.26498	0.429596	warm
-1.25148	0.430415	warm
-1.23798	0.431177	warm
-1.22448	0.431885	warm
-1.21099	0.43251	warm
-1.19749	0.433077	warm
-1.18399	0.433596	warm
-1.17049	0.434053	warm
-1.15699	0.434447	warm
-1.14349	0.434797	warm
-1.12999	0.435097	warm
-1.1165	0.435325	warm
-1.103	0.435508	warm
-1.0895	0.435645	warm
-1.076	0.435702	warm
-1.0625	0.435704	warm
-1.049	0.435654	warm
-1.0355	0.435525	warm
-1.022	0.435317	warm
-1.00851	0.435046	warm
-0.995008	0.434697	warm
-0.981509	0.434237	warm
-0.96801	0.4337	warm
-0.954512	0.433086	warm
-0.941013	0.432323	warm
-0.927515	0.431468	warm
-0.914016	0.430519	warm
-0.900517	0.429419	warm
-0.887019	0.428187	warm
-0.87352	0.426847	warm
-0.860022	0.425361	warm
-0.846523	0.4237	warm
-0.833024	0.421916	warm
-0.819526	0.42	warm
-0.806027	0.417863	warm
-0.792529	0.415594	warm
-0.77903	0.41319	warm
-0.765532	0.410567	warm
-0.752033	0.407783	warm
-0.738534	0.40486	warm
-0.725036	0.401745	warm
-0.711537	0.398437	warm
-0.698039	0.394991	warm
-0.68454	0.391386	warm
-0.671041	0.387564	warm
-0.657543	0.383612	warm
-0.644044	0.37953	warm
-0.630546	0.375235	warm
-0.617047	0.370815	warm
-0.603548	0.366279	warm
-0.59005	0.361581	warm
-0.576551	0.356752	warm
-0.563053	0.351827	warm
-0.549554	0.346789	warm
-0.536055	0.341629	warm
-0.522557	0.336398	warm
-0.509058	0.331097	warm
-0.49556	0.325697	warm
-0.482061	0.320255	warm
-0.468562	0.314772	warm
-0.455064	0.309242	warm
-0.441565	0.303692	warm
-0.428067	0.298131	warm
-0.414568	0.292566	warm
-0.401069	0.287015	warm
-0.387571	0.281484	warm
-0.374072	0.275977	warm
-0.360574	0.270531	warm
-0.347075	0.265131	warm
-0.333576	0.259781	warm
-0.320078	0.254529	warm
-0.306579	0.249356	warm
-0.293081	0.244257	warm
-0.279582	0.239271	warm
-0.266083	0.234406	warm
-0.252585	0.229636	warm
-0.239086	0.22498	warm
-0.225588	0.22049	warm
-0.212089	0.216108	warm
-0.19859	0.211837	warm
-0.185092	0.207764	warm
-0.171593	0.203814	warm
-0.158095	0.199983	warm
-0.144596	0.196334	warm
-0.131097	0.19284	warm
-0.117599	0.189468	warm
-0.1041	0.186253	warm
-0.0906016	0.183221	warm
-0.077103	0.180309	warm
-0.0636044	0.177524	warm
-0.0501059	0.174942	warm
-0.0366073	0.172475	warm
-0.0231087	0.170123	warm
-0.00961006	0.167948	warm
0.00388854	0.165898	warm
0.0173871	0.163953	warm
0.0308857	0.162146	warm
0.0443843	0.160474	warm
0.0578829	0.158895	warm
0.0713815	0.157419	warm
0.0848801	0.15608	warm
0.0983787	0.15482	warm
0.111877	0.153638	warm
0.125376	0.152575	warm
0.138875	0.151584	warm
0.152373	0.150656	warm
0.165872	0.149813	warm
0.17937	0.14904	warm
0.192869	0.148316	warm
0.206367	0.147648	warm
0.219866	0.147044	warm
0.233365	0.146474	warm
0.246863	0.14594	warm
0.260362	0.145457	warm
0.27386	0.144997	warm
0.287359	0.14456	warm
0.300858	0.144151	warm
0.314356	0.14376	warm
0.327855	0.14338	warm
0.341353	0.143012	warm
0.354852	0.142651	warm
0.368351	0.142292	warm
0.381849	0.141933	warm
0.395348	0.14157	warm
0.408846	0.141199	warm
0.422345	0.140822	warm
0.435844	0.140427	warm
0.449342	0.140017	warm
0.462841	0.139593	warm
0.476339	0.139145	warm
0.489838	0.138671	warm
0.503337	0.138176	warm
0.516835	0.137655	warm
0.530334	0.137095	warm
0.543832	0.136508	warm
0.557331	0.135895	warm
0.57083	0.135232	warm
0.584328	0.134537	warm
0.597827	0.133811	warm
0.611325	0.133038	warm
0.624824	0.132222	warm
0.638323	0.131371	warm
0.651821	0.130478	warm
0.66532	0.129532	warm
0.678818	0.12855	warm
0.692317	0.127532	warm
0.705816	0.126452	warm
0.719314	0.125337	warm
0.732813	0.124188	warm
0.746311	0.122984	warm
0.75981	0.12174	warm
0.773309	0.120464	warm
0.786807	0.119145	warm
0.800306	0.117783	warm
0.813804	0.116392	warm
0.827303	0.114971	warm
0.840802	0.113507	warm
0.8543	0.112021	warm
0.867799	0.110513	warm
0.881297	0.108974	warm
0.894796	0.107417	warm
0.908295	0.105845	warm
0.921793	0.104256	warm
0.935292	0.102656	warm
0.94879	0.10105	warm
0.962289	0.0994396	warm
0.975788	0.0978285	warm
0.989286	0.0962206	warm
1.00278	0.0946168	warm
1.01628	0.0930268	warm
1.02978	0.091449	warm
1.04328	0.0898841	warm
1.05678	0.0883428	warm
1.07028	0.0868257	warm
1.08378	0.0853293	warm
1.09727	0.0838618	warm
1.11077	0.0824319	warm
1.12427	0.0810293	warm
1.13777	0.0796562	warm
1.15127	0.0783347	warm
1.16477	0.0770449	warm
1.17827	0.0757871	warm
1.19177	0.0745822	warm
1.20526	0.0734169	warm
1.21876	0.0722856	warm
1.23226	0.0712011	warm
1.24576	0.070164	warm
1.25926	0.0691604	warm
1.27276	0.0681948	warm
1.28626	0.0672815	warm
1.29975	0.0663989	warm
1.31325	0.0655467	warm
1.32675	0.0647426	warm
1.34025	0.063967	warm
1.35375	0.0632168	warm
1.36725	0.062501	warm
1.38075	0.0618125	warm
1.39424	0.0611429	warm
1.40774	0.060495	warm
1.42124	0.0598692	warm
1.43474	0.0592552	warm
1.44824	0.0586522	warm
1.46174	0.0580627	warm
1.47524	0.0574774	warm
1.48873	0.0568956	warm
1.50223	0.0563154	warm
1.51573	0.0557325	warm
1.52923	0.055146	warm
1.54273	0.0545528	warm
1.55623	0.0539482	warm
1.56973	0.053334	warm
1.58322	0.0527085	warm
1.59672	0.052062	warm
1.61022	0.0514013	warm
1.62372	0.050726	warm
1.63722	0.0500248	warm
1.65072	0.0493043	warm
1.66422	0.0485665	warm
1.67771	0.0478037	warm
1.69121	0.0470162	warm
1.70471	0.0462104	warm
1.71821	0.0453833	warm
1.73171	0.0445277	warm
1.74521	0.0436547	warm
1.75871	0.0427646	warm
1.7722	0.0418466	warm
1.7857	0.0409128	warm
1.7992	0.0399645	warm
1.8127	0.038996	warm
1.8262	0.0380125	warm
1.8397	0.0370183	warm
1.8532	0.0360116	warm
1.86669	0.0349933	warm
1.88019	0.0339689	warm
1.89369	0.0329387	warm
1.90719	0.0319028	warm
1.92069	0.0308659	warm
1.93419	0.0298284	warm
1.94769	0.0287931	warm
1.96119	0.027762	warm
1.97468	0.0267356	warm
1.98818	0.0257171	warm
2.00168	0.02471	warm
2.01518	0.0237122	warm
2.02868	0.0227256	warm
2.04218	0.0217588	warm
2.05568	0.0208054	warm
2.06917	0.0198659	warm
2.08267	0.0189519	warm
2.09617	0.0180563	warm
2.10967	0.0171778	warm
2.12317	0.0163249	warm
2.13667	0.0154974	warm
2.15017	0.0146893	warm
2.16366	0.013905	warm
2.17716	0.0131527	warm
2.19066	0.0124212	warm
2.20416	0.0117106	warm
2.21766	0.011037	warm
2.23116	0.0103851	warm
2.24466	0.00975459	warm
2.25815	0.00915636	warm
2.27165	0.00858445	warm
2.28515	0.00803345	warm
2.29865	0.00750926	warm
2.31215	0.00701507	warm
2.32565	0.00654078	warm
2.33915	0.00608751	warm
2.35264	0.00566685	warm
2.36614	0.00526462	warm
2.37964	0.00488064	warm
2.39314	0.00452497	warm
2.40664	0.00418881	warm
2.42014	0.00386909	warm
2.43364	0.00357131	warm
2.44713	0.00329443	warm
2.46063	0.003032	warm
2.47413	0.00278581	warm
2.48763	0.00256102	warm
2.50113	0.00234866	warm
2.51463	0.00214853	warm
2.52813	0.00196773	warm
2.54162	0.0017983	warm
2.55512	0.00163916	warm
2.56862	0.00149424	warm
2.58212	0.00136094	warm
2.59562	0.00123613	warm
2.60912	0.00112137	warm
2.62262	0.00101796	warm
2.63611	0.000921414	warm
2.64961	0.000831634	warm
2.66311	0.000752519	warm
2.67661	0.000678856	warm
2.69011	0.000610517	warm
2.70361	0.000549763	warm
2.71711	0.000494327	warm
-1.81018	0.000554797	cold
-1.79829	0.000612546	cold
-1.78641	0.000674254	cold
-1.77453	0.00074369	cold
-1.76264	0.000818832	cold
-1.75076	0.00089896	cold
-1.73888	0.000988457	cold
-1.72699	0.00108533	cold
-1.71511	0.00118842	cold
-1.70323	0.00130275	cold
-1.69134	0.0014265	cold
-1.67946	0.00155792	cold
-1.66758	0.00170266	cold
-1.65569	0.00185932	cold
-1.64381	0.00202532	cold
-1.63193	0.00220696	cold
-1.62004	0.00240348	cold
-1.60816	0.00261127	cold
-1.59628	0.00283722	cold
-1.58439	0.00308153	cold
-1.57251	0.00333931	cold
-1.56063	0.00361792	cold
-1.54874	0.00391896	cold
-1.53686	0.00423591	cold
-1.52498	0.00457649	cold
-1.5131	0.00494415	cold
-1.50121	0.00533041	cold
-1.48933	0.00574318	cold
-1.47745	0.00618829	cold
-1.46556	0.0066549	cold
-1.45368	0.00715093	cold
-1.4418	0.00768513	cold
-1.42991	0.00824394	cold
-1.41803	0.008835	cold
-1.40615	0.00947063	cold
-1.39426	0.0101341	cold
-1.38238	0.0108326	cold
-1.3705	0.0115825	cold
-1.35861	0.0123636	cold
-1.34673	0.0131822	cold
-1.33485	0.0140595	cold
-1.32296	0.0149714	cold
-1.31108	0.0159228	cold
-1.2992	0.0169407	cold
-1.28731	0.0179964	cold
-1.27543	0.0190935	cold
-1.26355	0.0202647	cold
-1.25167	0.021477	cold
-1.23978	0.0227319	cold
-1.2279	0.0240686	cold
-1.21602	0.0254493	cold
-1.20413	0.0268741	cold
-1.19225	0.0283868	cold
-1.18037	0.0299468	cold
-1.16848	0.0315534	cold
-1.1566	0.0332502	cold
-1.14472	0.0349987	cold
-1.13283	0.036796	cold
-1.12095	0.0386844	cold
-1.10907	0.0406289	cold
-1.09718	0.0426237	cold
-1.0853	0.0447096	cold
-1.07342	0.046855	cold
-1.06153	0.0490518	cold
-1.04965	0.0513382	cold
-1.03777	0.0536871	cold
-1.02588	0.0560876	cold
-1.014	0.0585749	cold
-1.00212	0.0611267	cold
-0.990235	0.0637294	cold
-0.978352	0.066415	cold
-0.966469	0.0691658	cold
-0.954585	0.0719661	cold
-0.942702	0.0748439	cold
-0.930819	0.0777865	cold
-0.918936	0.080776	cold
-0.907053	0.0838366	cold
-0.895169	0.0869598	cold
-0.883286	0.0901267	cold
-0.871403	0.0933569	cold
-0.85952	0.0966461	cold
-0.847637	0.0999745	cold
-0.835754	0.103358	cold
-0.82387	0.106794	cold
-0.811987	0.110265	cold
-0.800104	0.113781	cold
-0.788221	0.117343	cold
-0.776338	0.120933	cold
-0.764454	0.124558	cold
-0.752571	0.12822	cold
-0.740688	0.131903	cold
-0.728805	0.135611	cold
-0.716922	0.139345	cold
-0.705038	0.143092	cold
-0.693155	0.146853	cold
-0.681272	0.150628	cold
-0.669389	0.154408	cold
-0.657506	0.158192	cold
-0.645622	0.161975	cold
-0.633739	0.165755	cold
-0.621856	0.169529	cold
-0.609973	0.173287	cold
-0.59809	0.177032	cold
-0.586207	0.180763	cold
-0.574323	0.184462	cold
-0.56244	0.18814	cold
-0.550557	0.191796	cold
-0.538674	0.195403	cold
-0.526791	0.19898	cold
-0.514907	0.202529	cold
-0.503024	0.206012	cold
-0.491141	0.209459	cold
-0.479258	0.212869	cold
-0.467375	0.216203	cold
-0.455491	0.219491	cold
-0.443608	0.222737	cold
-0.431725	0.225897	cold
-0.419842	0.229003	cold
-0.407959	0.232061	cold
-0.396075	0.235028	cold
-0.384192	0.237934	cold
-0.372309	0.240787	cold
-0.360426	0.243546	cold
-0.348543	0.246239	cold
-0.33666	0.248876	cold
-0.324776	0.251419	cold
-0.312893	0.253891	cold
-0.30101	0.256308	cold
-0.289127	0.258632	cold
-0.277244	0.260884	cold
-0.26536	0.263082	cold
-0.253477	0.265192	cold
-0.241594	0.26723	cold
-0.229711	0.269217	cold
-0.217828	0.271124	cold
-0.205944	0.272962	cold
-0.194061	0.274752	cold
-0.182178	0.276472	cold
-0.170295	0.278129	cold
-0.158412	0.279744	cold
-0.146528	0.281301	cold
-0.134645	0.282801	cold
-0.122762	0.284268	cold
-0.110879	0.285687	cold
-0.0989957	0.287062	cold
-0.0871125	0.288409	cold
-0.0752293	0.289724	cold
-0.0633461	0.291005	cold
-0.0514629	0.292269	cold
-0.0395798	0.293513	cold
-0.0276966	0.294737	cold
-0.0158134	0.295954	cold
-0.00393019	0.297162	cold
0.007953	0.298367	cold
0.0198362	0.299574	cold
0.0317194	0.300785	cold
0.0436026	0.302008	cold
0.0554858	0.303242	cold
0.067369	0.30449	cold
0.0792521	0.305768	cold
0.0911353	0.307065	cold
0.103019	0.308386	cold
0.114902	0.309751	cold
0.126785	0.311145	cold
0.138668	0.312569	cold
0.150551	0.314053	cold
0.162434	0.315571	cold
0.174318	0.317125	cold
0.186201	0.318753	cold
0.198084	0.320421	cold
0.209967	0.322129	cold
0.22185	0.323918	cold
0.233734	0.325753	cold
0.245617	0.327631	cold
0.2575	0.329594	cold
0.269383	0.331607	cold
0.281266	0.333666	cold
0.29315	0.335809	cold
0.305033	0.338004	cold
0.316916	0.340245	cold
0.328799	0.342566	cold
0.340682	0.344939	cold
0.352566	0.347355	cold
0.364449	0.349844	cold
0.376332	0.352383	cold
0.388215	0.354961	cold
0.400098	0.357601	cold
0.411981	0.360284	cold
0.423865	0.363001	cold
0.435748	0.365766	cold
0.447631	0.368566	cold
0.459514	0.37139	cold
0.471397	0.374248	cold
0.483281	0.377128	cold
0.495164	0.380021	cold
0.507047	0.382931	cold
0.51893	0.385847	cold
0.530813	0.388765	cold
0.542697	0.39168	cold
0.55458	0.394583	cold
0.566463	0.397474	cold
0.578346	0.400343	cold
0.590229	0.403177	cold
0.602113	0.405985	cold
0.613996	0.408752	cold
0.625879	0.411459	cold
0.637762	0.414125	cold
0.649645	0.416731	cold
0.661528	0.419251	cold
0.673412	0.421713	cold
0.685295	0.424099	cold
0.697178	0.426372	cold
0.709061	0.428571	cold
0.720944	0.430678	cold
0.732828	0.432643	cold
0.744711	0.43452	cold
0.756594	0.436293	cold
0.768477	0.437896	cold
0.78036	0.439397	cold
0.792244	0.440784	cold
0.804127	0.441974	cold
0.81601	0.443051	cold
0.827893	0.444008	cold
0.839776	0.444742	cold
0.85166	0.445355	cold
0.863543	0.445843	cold
0.875426	0.446088	cold
0.887309	0.446205	cold
0.899192	0.446192	cold
0.911075	0.445928	cold
0.922959	0.445527	cold
0.934842	0.444993	cold
0.946725	0.444209	cold
0.958608	0.44328	cold
0.970491	0.442217	cold
0.982375	0.440911	cold
0.994258	0.439454	cold
1.00614	0.437865	cold
1.01802	0.436044	cold
1.02991	0.434072	cold
1.04179	0.431972	cold
1.05367	0.429655	cold
1.06556	0.427188	cold
1.07744	0.424601	cold
1.08932	0.421816	cold
1.10121	0.418886	cold
1.11309	0.415844	cold
1.12497	0.412626	cold
1.13686	0.409272	cold
1.14874	0.405817	cold
1.16062	0.402208	cold
1.17251	0.398475	cold
1.18439	0.394652	cold
1.19627	0.390701	cold
1.20816	0.386637	cold
1.22004	0.382499	cold
1.23192	0.378254	cold
1.2438	0.373913	cold
1.25569	0.369511	cold
1.26757	0.365025	cold
1.27945	0.36046	cold
1.29134	0.355848	cold
1.30322	0.351173	cold
1.3151	0.346438	cold
1.32699	0.341667	cold
1.33887	0.336854	cold
1.35075	0.331999	cold
1.36264	0.327121	cold
1.37452	0.322218	cold
1.3864	0.317291	cold
1.39829	0.312354	cold
1.41017	0.307406	cold
1.42205	0.302452	cold
1.43394	0.297498	cold
1.44582	0.292546	cold
1.4577	0.287606	cold
1.46959	0.282676	cold
1.48147	0.277759	cold
1.49335	0.272869	cold
1.50523	0.267998	cold
1.51712	0.263148	cold
1.529	0.258342	cold
1.54088	0.253563	cold
1.55277	0.248812	cold
1.56465	0.244119	cold
1.57653	0.23946	cold
1.58842	0.234835	cold
1.6003	0.230282	cold
1.61218	0.22577	cold
1.62407	0.221298	cold
1.63595	0.216907	cold
1.64783	0.212565	cold
1.65972	0.208269	cold
1.6716	0.204063	cold
1.68348	0.199914	cold
1.69537	0.195817	cold
1.70725	0.191815	cold
1.71913	0.18788	cold
1.73102	0.184001	cold
1.7429	0.180225	cold
1.75478	0.176522	cold
1.76667	0.172882	cold
1.77855	0.169348	cold
1.79043	0.165896	cold
1.80231	0.162511	cold
1.8142	0.159236	cold
1.82608	0.156053	cold
1.83796	0.152939	cold
1.84985	0.149938	cold
1.86173	0.147036	cold
1.87361	0.144207	cold
1.8855	0.141491	cold
1.89738	0.138882	cold
1.90926	0.136348	cold
1.92115	0.133927	cold
1.93303	0.131619	cold
1.94491	0.129387	cold
1.9568	0.127265	cold
1.96868	0.125261	cold
1.98056	0.123333	cold
1.99245	0.121511	cold
2.00433	0.119808	cold
2.01621	0.118181	cold
2.0281	0.116654	cold
2.03998	0.115247	cold
2.05186	0.113912	cold
2.06374	0.11267	cold
2.07563	0.111544	cold
2.08751	0.110487	cold
2.09939	0.109514	cold
2.11128	0.108652	cold
2.12316	0.107853	cold
2.13504	0.107127	cold
2.14693	0.106505	cold
2.15881	0.105938	cold
2.17069	0.105433	cold
2.18258	0.105021	cold
2.19446	0.104657	cold
2.20634	0.104343	cold
2.21823	0.104109	cold
2.23011	0.103913	cold
2.24199	0.103756	cold
2.25388	0.103664	cold
2.26576	0.1036	cold
2.27764	0.103565	cold
2.28953	0.103577	cold
2.30141	0.103608	cold
2.31329	0.103658	cold
2.32518	0.103736	cold
2.33706	0.103825	cold
2.34894	0.103924	cold
2.36082	0.104034	cold
2.37271	0.104145	cold
2.38459	0.104257	cold
2.39647	0.104366	cold
2.40836	0.104467	cold
2.42024	0.104561	cold
2.43212	0.104639	cold
2.44401	0.104701	cold
2.45589	0.104751	cold
2.46777	0.104773	cold
2.47966	0.104774	cold
2.49154	0.104755	cold
2.50342	0.104704	cold
2.51531	0.104624	cold
2.52719	0.104522	cold
2.53907	0.104382	cold
2.55096	0.10421	cold
2.56284	0.104012	cold
2.57472	0.103776	cold
2.58661	0.103504	cold
2.59849	0.103206	cold
2.61037	0.10287	cold
2.62225	0.102497	cold
2.63414	0.102098	cold
2.64602	0.101663	cold
2.6579	0.101191	cold
2.66979	0.100695	cold
2.68167	0.100166	cold
2.69355	0.0996023	cold
2.70544	0.0990164	cold
2.71732	0.0984014	cold
2.7292	0.0977541	cold
2.74109	0.0970873	cold
2.75297	0.0963959	cold
2.76485	0.0956755	cold
2.77674	0.0949385	cold
2.78862	0.0941812	cold
2.8005	0.0933986	cold
2.81239	0.0926021	cold
2.82427	0.0917893	cold
2.83615	0.0909549	cold
2.84804	0.0901091	cold
2.85992	0.0892504	cold
2.8718	0.0883735	cold
2.88369	0.0874873	cold
2.89557	0.086591	cold
2.90745	0.0856792	cold
2.91933	0.0847598	cold
2.93122	0.0838323	cold
2.9431	0.0828914	cold
2.95498	0.081944	cold
2.96687	0.08099	cold
2.97875	0.0800238	cold
2.99063	0.0790518	cold
3.00252	0.0780737	cold
3.0144	0.0770847	cold
3.02628	0.0760896	cold
3.03817	0.0750889	cold
3.05005	0.0740775	cold
3.06193	0.0730599	cold
3.07382	0.0720365	cold
3.0857	0.0710027	cold
3.09758	0.0699621	cold
3.10947	0.0689156	cold
3.12135	0.0678586	cold
3.13323	0.0667944	cold
3.14512	0.0657242	cold
3.157	0.0646436	cold
3.16888	0.0635556	cold
3.18076	0.0624615	cold
3.19265	0.0613576	cold
3.20453	0.0602463	cold
3.21641	0.0591293	cold
3.2283	0.0580034	cold
3.24018	0.0568705	cold
3.25206	0.0557327	cold
3.26395	0.0545874	cold
3.27583	0.0534363	cold
3.28771	0.0522813	cold
3.2996	0.0511209	cold
3.31148	0.0499564	cold
3.32336	0.0487895	cold
3.33525	0.0476197	cold
3.34713	0.0464483	cold
3.35901	0.0452763	cold
3.3709	0.0441042	cold
3.38278	0.0429335	cold
3.39466	0.0417646	cold
3.40655	0.0405984	cold
3.41843	0.0394375	cold
3.43031	0.0382805	cold
3.44219	0.0371295	cold
3.45408	0.0359877	cold
3.46596	0.0348525	cold
3.47784	0.033726	cold
3.48973	0.0326132	cold
3.50161	0.0315094	cold
3.51349	0.0304169	cold
3.52538	0.0293426	cold
3.53726	0.0282797	cold
3.54914	0.0272303	cold
3.56103	0.0262035	cold
3.57291	0.0251901	cold
3.58479	0.0241919	cold
3.59668	0.0232204	cold
3.60856	0.0222642	cold
3.62044	0.0213243	cold
3.63233	0.0204147	cold
3.64421	0.0195218	cold
3.65609	0.0186459	cold
3.66798	0.0178033	cold
3.67986	0.0169783	cold
3.69174	0.016171	cold
3.70363	0.0153982	cold
3.71551	0.0146441	cold
3.72739	0.0139083	cold
3.73927	0.0132066	cold
3.75116	0.0125247	cold
3.76304	0.0118612	cold
3.77492	0.0112308	cold
3.78681	0.0106208	cold
3.79869	0.0100289	cold
3.81057	0.0094685	cold
3.82246	0.00892877	cold
3.83434	0.00840644	cold
3.84622	0.00791345	cold
3.85811	0.00744096	cold
3.86999	0.00698496	cold
3.88187	0.00655582	cold
3.89376	0.00614664	cold
3.90564	0.0057528	cold
3.91752	0.00538315	cold
3.92941	0.00503256	cold
3.94129	0.00469603	cold
3.95317	0.00438093	cold
3.96506	0.00408375	cold
3.97694	0.00379924	cold
3.98882	0.00353341	cold
4.0007	0.00328417	cold
4.01259	0.00304619	cold
4.02447	0.00282424	cold
4.03635	0.00261741	cold
4.04824	0.00242044	cold
4.06012	0.00223702	cold
4.072	0.00206719	cold
4.08389	0.00190587	cold
4.09577	0.00175584	cold
4.10765	0.00161785	cold
4.11954	0.0014871	cold
4.13142	0.00136564	cold
4.1433	0.00125469	cold
4.15519	0.00114982	cold
4.16707	0.00105247	cold
4.17895	0.00096418	cold
4.19084	0.000880936	cold
4.20272	0.000803703	cold
4.2146	0.000734175	cold
4.22649	0.000668778	cold
4.23837	0.000608116	cold
4.25025	0.000553926	cold
4.26214	0.000503075	cold
